# Supplementary material for: Consensus of Expert Opinion for the Diagnosis and Management of Hypermanganesaemia With Dystonia 1 and 2
Source: J Inherit Metab Dis. 2025 May 4;48(3):e70031. doi: 10.1002/jimd.70031 (PMC12050909; doi:10.1002/jimd.70031)
Supplement: Supplementary file 1 — Table S1. List of patients with a diagnosis of HMNDYT1 or 2 published in the literature to date. Clinical details are provided including genetic variants, clinical symptoms, biochemical and imaging features as well as trialed treatments. [file JIMD-48-0-s001.xlsx]

## Sheet: Sheet1
Individual	References	Gender	Gene	Variant	Mutation	Blood/serum Mn	Onset (years)	Neurology	Symptoms	Cognitive impairment	Liver involvement	Polycythaemia	EPO (mIU/mL)	Iron stores	characteristic MRI	Treatment	Response	Phlebotomy	Cause of death	Comment
NIJ005	Quadri et al 2012	M	SLC30A10	hom c.507delG; hom c.500T>C	p.Pro170Leufs∗22; p.Phe167Ser	231.6 (nmol/l); <32.8	2	Y	Dystonia	N	N	Y	N/A	High TIBC	Y	N/A	N/A	Y
NIJ010	Quadri et al 2012	M	SLC30A10	hom c.507delG; hom c.500T>C	p.Pro170Leufs∗22; p.Phe167Ser	2626 (nmol/l); 183–352	14	Y	Dystonia	N	N	Y	N/A	High TIBC	Y	N/A	N/A	Y
NIJ012	Quadri et al 2012	F	SLC30A10	N/A	N/A	N/A	10	?Y	gait difficulty, ?sensorimotor neuropathy	N	Y	Y	N/A	N/A	N/A	N/A	N/A	Y	age 46, decompensated liver cirrhosis
SIE-02	Quadri et al 2012	M	SLC30A10	hom c.1235delA	p.Gln412Argfs*26	104.0 (mcg/l); 3.0–8.0	47	Y	Parkinsonism	N	Y	Y	N/A	N/A	Y	Na2Ca2EDTA	Y	N
SIE-03	Quadri et al 2012	M	SLC30A10	hom c.1235delA	p.Gln412Argfs*26	106(mcg/l); 3.0–8.0	57	Y	Parkinsonism, sensory-motor axonal polyneuropathy	N	Y	Y	N/A	High TIBC, low ferritin	Y	Na2Ca2EDTA	Y initially (no FU)	N
A-II-1	Tuschl et al 2012	M	SLC30A10	hom g.1qdel218.057.426_218.158.564bp	del exon 3-4	6370 nmol/L (<320)	5	Y	Dystonia	N	Y	Y	N/A	High TIBC, low ferritin	N/A	N/A	N/A	N
A-II-2	Tuschl et al 2012	M	SLC30A10	hom g.1qdel218.057.426_218.158.564bp	del exon 3-4	5096 nmol/L (<320)	5	Y	Dystonia	N	Y	Y	N/A	High TIBC, low ferritin	N/A	N/A	N/A	N
A-II-4	Tuschl et al 2012	F	SLC30A10	hom g.1qdel218.057.426_218.158.564bp	del exon 3-4	3767 nmol/L (<320)	3	Y	Dystonia	N	N	Y	N/A	High TIBC, low ferritin	Y	N/A	N/A	N
A-II-5	Tuschl et al 2012	F	SLC30A10	hom g.1qdel218.057.426_218.158.564bp	del exon 3-4	6180 nmol/L (<320)	3	Y	Dystonia	N	Y	Y	20.4 (3.3-16.6)	High TIBC, low ferritin	N/A	N/A	N/A	N
B-II-2	Tuschl et al 2012	F	SLC30A10	hom c.266T>C,	p.Leu89Pro	1600 nmol/L (<320)	2	Y	Dystonia	N	Y	Y	N/A	Normal	N/A	N/A	N/A	N/A
B-II-5	Tuschl et al 2012	F	SLC30A10	hom c.266T>C,	p.Leu89Pro	1636 nmol/L (<320)	2	Y	Dystonia	N	Y	Y	N/A	N/A	Y	N/A	N/A	N/A
B-II-7	Tuschl et al 2012	F	SLC30A10	hom c.266T>C,	p.Leu89Pro	2109 nmol/L (<320)	2	Y	Dystonia	N	N	Y	N/A	N/A	Y	N/A	N/A	N/A
C-II-2	Tuschl et al 2012, Sahni et al 2007, Brna et al 2011	F	SLC30A10	hom c.292_402del	p.Val98_Phe134del	1145 nmol/L (<320)	4	Y	Dystonia	N	N	Y	Normal	High TIBC, low ferritin	Y	Na2Ca2EDTA + oral iron	Yes	Y		Course of PASA was not beneficial
D-II-3	Tuschl et al 2008, 2012, Stamelou et al 2012	M	SLC30A10	N/A	N/A	N/A	2	Y	Dystonia	N	Y	N/A	N/A	N/A	N/A	N/A	N/A	N	age 18, complication liver cirrhosis
D-II-6	Tuschl et al 2008, 2012, Stamelou et al 2012	F	SLC30A10	hom c.314_322del	p.Ala105_Pro107del	3285 nmol/L (<320)	11	Y	Dystonia	N	Y	Y	39.9 (2.5-10.5)	High TIBC, low ferritin	Y	Na2Ca2EDTA + oral iron	Y	N
E-II-1	Tuschl et al 2012, Gospe et al 2000	M	SLC30A10	hom c.585del	p.Thr196Profs*17	3480 nmol/L (<320)	14	Y	Spastic paraparesis	N	Y	Y	473 (0-16)	High TIBC, low ferritin	Y	N/A	N/A	Y
F-II-1	Tuschl et al 2012	F	SLC30A10	hom c.765_767del	p.Val256del	3272 nmol/L (<320)	11	Y	Dystonia	N	Y	Y	30.2 (3.7-31.5)	N/A	N/A	Penicillamine	Some	Y		also meets criteria for WD
G-II-1	Tuschl et al 2012, Ribeiro et al 2013	M	SLC30A10	N/A	N/A	N/A	2	Y	Dystonia	N	Y	N/A	N/A	N/A	N/A	N/A	N/A	N/A	age 25, complication liver cirrhosis
G-II-2	Tuschl et al 2012, Ribeiro et al 2013	F	SLC30A10	hom c.922C>T	p.Gln308*	3114 nmol/L (<320)	3	Y	Dystonia	N	Y	Y	N/A	High TIBC, low ferritin	Y	Iron	Y	Y
H-II-1	Tuschl et al 2012	F	SLC30A10	hom c.1046T>C	p.Leu349Pro	2366 nmol/L (<320)	5	Y	Dystonia	N	Y	Y	N/A	Normal	Y	N/A	N/A	No
1	Avelino et al 2014	F	SLC30A10	hom c.922C>T	p.Gln308*	9.0 mcg/dL, (< 1.7 mcg/dL)	7	Y	Dystonia	Y	Y	Y	N/A	N/A	Y	Iron	Some	No
IND-01	Quadri et al 2015	F	SLC30A10	hom c.496_553del58	p.Ala166Glnfs*7	9.8 (0.3-1.8ug/L)	3	Y	Dystonia	N	Y	Y	N/A	N/A	Y	Iron	N/A	Y
IND-08	Quadri et al 2015	M	SLC30A10	hom c.492delC	p.Gly165Alafs*27	19.5 (0.3-1.8ug/L)	3	Y	Dystonia	N	Y	Y	N/A	N/A	Y	N/A	N/A	N/A
IND-15	Quadri et al 2015	F	SLC30A10	hom c.492delC	p.Gly165Alafs*27	23.9 (0.3-1.8ug/L)	1	Y	Dystonia	N	Y	Y	N/A	N/A	Y	N/A	N/A	N/A
IND-19	Quadri et al 2015	F	SLC30A10	hom c.492delC	p.Gly165Alafs*27	29.5 (0.3-1.8ug/L)	3	Y	Dystonia	Y	Y	Y	N/A	N/A	Y	N/A	N/A	N/A
IND-23	Quadri et al 2015	F	SLC30A10	hom c.460C>T	p.Gln154Ter	42 (0.3-1.8ug/L)	4.5	Y	Dystonia	N	Y	Y	N/A	N/A	Y	N/A	N/A	N/A
A-II-1	Tuschl et al 2016	F	SLC39A14	hom c.292T>G	p.Phe98Val	2887 (73-325 nmol/L)	7 m	Y	Dystonia	Y	N	N	N/A	N	Y	N	N/A	N
A-II-2	Tuschl et al 2016	F	SLC39A14	hom c.292T>G	p.Phe98Val	N/A	6 m	Y	Dystonia	N	N	N	N/A	N	Y	N	N/A	N	age 8, repiratory infection
B-II-1	Tuschl et al 2016	F	SLC39A14	N/A	N/A	N/A	7 m	Y	Dystonia	N/A	N	N	N/A	N/A	Y	N	N/A	N
B-II-4	Tuschl et al 2016	F	SLC39A14	hom c.313G>T	p.Glu105*	8101 (73-325 nmol/L)	7 m	Y	Dystonia	N/A	N	N	N/A	N/A	Y	N	N/A	N	age 13 m, unknown cause
C-II-2	Tuschl et al 2016	F	SLC39A14	hom c.477_478del	p.Ser160Cysfs*5	963 (73-325 nmol/L)	3 y	Y	Dystonia	N	N	N	N/A	N	Y	Na2CaEDTA	Y	N
D-II-1	Tuschl et al 2016	M	SLC39A14	hom c.1147G>A	p.Gly383Arg	965 (<145.6 nmol/L)	10 m	Y	Dystonia	N	N	N	N/A	N	Y	N	N/A	N	age 4 y, septic shock
E-II-2	Tuschl et al 2016	F	SLC39A14	hom c.1407C>G	p.Asp469Lys	2280 (73-325 nmol/L)	2 y	Y	Dystonia	Y	N	N	N/A	N	Y	Y	worsening tremor	N
E-II-3	Tuschl et al 2016	F	SLC39A14	hom c.1407C>G	p.Asp469Lys	3830 (73-325 nmol/L)	2 y	Y	Dystonia	Y	N	N	N/A	N	Y	N	N	N
E-II-4	Tuschl et al 2016	M	SLC39A14	hom c.1407C>G	p.Asp469Lys	1260 (73-325 nmol/L)	2 y	Y	Dystonia	Y	N	N	N/A	N	Y	N	N	N
1	Mukhtiar at al 2016	M	SLC30A10	hom c.1006C>T	p.His336Tyr	14972.6 (<320 nmol/L)	10y	Y	Dystonia	N	N	Y	18.55 (3.3–16.6)	N/A	Y	Na2Ca2EDTA, then D-Penicillamine	Y	N
2	Mukhtiar at al 2016	M	SLC30A10	hom c.1006C>T	p.His336Tyr	1511 (<320 nmol/L)	7y	Y	Dystonia	N	Y	Y	N/A	N/A	Y	Na2Ca2EDTA + oral iron, then D-Penicillamine	Y	N
3	Mukhtiar at al 2016	M	SLC30A10	hom c.1006C>T	p.His336Tyr	539 nmol/L (<320)	6y	Y	Dystonia	N	N	Y	N/A	N/A	Y	D-Penicillamine + oral iron	Y	N
1	Juneja et al 2017	F	SLC39A14	hom c.382C>T	p.Arg128Trp	>200 (4.2–16.5) μg/L	1-2m	Y	Regression of achieved milestones	Y	N	N	N/A	N	Y	Na2CaEDTA	Y	N
1	Anazi et al 2017	F	SLC39A14	hom c.313G>T	p.Glu105*	780 μg/L (<2.5)	9m	Y	Hypertonia, hyperreflexia, axonal neuropathy	Y	N	N	N/A	Raised TIBC	Y	Na2CaEDTA	No follow up data avilable	N
1	Zeglam et al 2018	F	SLC39A14	hom c.1136C>T	p.Pro379Leu	150nmol/L (10nmol/L)	30m	Y	Unsteady gait	N/A	N	N	N/A	low iron	Y	Na2CaEDTA + oral iron	N/A	N
1	Marti-Sanchez et al 2018	M	SLC39A14	hom c.311G>T	p.Ser104Ile	10.5 μg/L (0.4–0.9 μg/L)	11m	Y	Dystonia, tetraparesis	N/A	N	N	N/A	N/A	Y	Na2CaEDTA	N, irritability	N
2	Marti-Sanchez et al 2018	M	SLC39A14	hom c.311G>T	p.Ser104Ile	N/A	10m	Y	Dystonia, tetraparesis	N/A	N/A	N/A	N/A	N/A	Y	N/A	N/A	N	died at 21 months, unknown cause
1	Gulab et al 2018	M	SLC30A10	hom c.359G>A	p.Gly120 Asp	154.3 ng/mL (5.5–14.3 ng/mL)	4y	Y	Hypotonia, dystonia, dysarthria	N	N	Y	N/A	high TIBC low ferritin	Y	Na2Ca2EDTA + oral iron	Y
2	Gulab et al 2018	M	SLC30A10	hom c.359G>A	p.Gly120 Asp	113 ng/mL (5.5–14.3 ng/mL)	6y	N	Asymptomatic	N	N	Y	N/A	high TIBC	Y	Na2Ca2EDTA + oral iron	Y			diagnosed on family screening
1	Zaki et al 2018	M	SLC30A10	hom c.957+1G>C	splice defect	2900 (<320nmol/L)	10y	Y	Dystonia, dysarthria, hypomimia	N	N	Y	N/A	high TIBC low ferritin	Y	DMSA	Y	N
2	Zaki et al 2018	M	SLC30A10	hom c.957+1G>C	splice defect	3340 (<320nmol/L)	2y	Y	Dystonia, inability to walk, hypomimia	Y	N	Y	N/A	high TIBC low ferritin	Y	DMSA	Y	N
3	Zaki et al 2018	M	SLC30A10	hom c.119A>C	p.Asp40Ala	3200 (<320nmol/L)	18m	Y	Hypotonia, hypomimia	Y	N	Y	N/A	high TIBC low ferritin	Y	DMSA	Y	Y
4	Zaki et al 2018	M	SLC30A10	hom c.122_124delCCT	p.Ser41del	3310 (<320nmol/L)	18m	Y	Dystonia, hypomimia	N	Y	Y	N/A	high TIBC low ferritin	Y	DMSA	Y	N
5	Zaki et al 2018	M	SLC30A10	hom c.90C>G	p.Tyr30*	2980 (<320nmol/L)	15m	Y	Dystonia, hypomimia	Y	Y	Y	N/A	high TIBC low ferritin	Y	DMSA	Y	Y
6	Zaki et al 2018	F	SLC30A10	hom c.780_782delCAT	p.Iso260del	3125 (<320nmol/L)	18m	Y	Dystonia, hypomimia	N	Y	Y	N/A	high TIBC low ferritin	Y	DMSA	N	N
7	Zaki et al 2018	F	SLC30A10	hom c.780_782delCAT	p.Iso260del	3300 (<320nmol/L)	2.5y	Y	Dystonia, hypomimia	N	Y	Y	N/A	high TIBC low ferritin	Y	DMSA	Y	N
8	Zaki et al 2018	M	SLC30A10	hom c.77T>C	p.Leu26Pro	3245 (<320nmol/L)	11y	Y	Dystonia, hypomimia	N	N	Y	N/A	high TIBC low ferritin	Y	DMSA	Y	N
9	Zaki et al 2018	F	SLC30A10	hom c.77T>C	p.Leu26Pro	3210 (<320nmol/L)	2y	Y	Dystonia, hypomimia	N	N	Y	N/A	high TIBC low ferritin	Y	DMSA	Y	N
10	Zaki et al 2018	F	SLC30A10	hom c.77T>C	p.Leu26Pro	2750 (<320nmol/L)	5y	Y	Dystonia, hypomimia	N	N	Y	N/A	high TIBC low ferritin	Y	DMSA	Y	N
1	Rodan et al 2019	F	SLC39A14	hom c.751-9C>G	splice defect	64.2 μg/L (4–16.5 μg/L)	2y	Y	delayed motor development, generalised progressive dystonia	N	N	N	N/A	iron high	Y	Na2CaEDTA	Y	N		Also trialled DMSA, d-penicillamine and PAS
2	Rodan et al 2019	F	SLC39A14	hom c.751-9C>G	splice defect	78 μg/L (4–16.5 μg/L)	18m	Y	limping, falling, verbal regression	N	N	N/A	N/A	zinc high	N/A	Na2CaEDTA	N/A	N		chelation 1 year and not continued
1	Tavasoli et al 2019	M	SLC30A10	hom c.C1006T	p.His336Tyr	>3000 nmol/L (<320)	10y	Y	Dystonia	N	N	Y	N/A	low iron low ferritin high TIBC	Y	Na2Ca2EDTA + oral iron	Y	Y
1	Padmanabha et al 2019	M	SLC30A10	hom c.18_19insT	p.Lys7Ter	186 mg/L (5–15 mg/L)	3y	Y	Dystonia, falls, toe walking	N/A	N/A	N	N/A	N/A	Y	N/A	N/A
1	Yapici et al 2020	F	SLC30A10	hom c.1188dup	p.Leu397Thrfs*15	1946 (<273 nmol/L)	18m	Y	Dystonia	Y	Y	Y	N/A	high TIBC low ferritin	Y	oral iron	Y	N
1	Namnah et al 2020	F	SLC39A14	hom c.1066G>A	p. Gly356Ser	60.4 μg/L (4.2–16.5 μg/L)	18y	Y	Dystonia, dysarthria, bradykinesia	N	N	N	N/A	N/A	Y	N	N/A	N		Declined chelation therapy at 65 years of age
1	Santhakumar et al 2021	M	SLC30A10	hom c.134T>C	p.Leu45Pro	119.51 µg/L (0.3–1.4 µg/L)	6m	Y	Dystonia, global developmental delay	Y	Y	Y	N/A	N/A	Y	Na2CaEDTA	N/A	N
2	Santhakumar et al 2021	M	SLC30A10	hom c.134T>C	p.Leu45Pro	113.2 µg/L (0.3–1.4 µg/L)	3m	Y	Dystonia, global developmental delay	Y	Y	Y	N/A	N/A	Y	Na2CaEDTA	N/A	N
1	Jagadish et al 2021	M	SLC30A10	c.496del; c.275 T>G	p.Ala166Leufs*26; p.Leu92Arg	118 mcg/L (4.2–16.5)	4y	Y	Seizures	Y	Y	Y	N/A	low iron high TIBC	Y	Na2CaEDTA	Y	N
1	Zhang et al 2022	M	SLC39A14	hom c.1058T>G	p.Leu353Arg	4.4 μg/d (0.4–1.4 μg/dl)	4m	Y	Dystonia, bradykinesia, spasticity	N/A	N	N	N/A	N/A	Y	Na2CaEDTA	Y	N
F2-C2	Garg et al 2022	F	SLC30A10	hom c.492delC	p.Gly165Alafs*27	29.2 (0.3-1.8ug/L)	2y	Y	Dystonia, choreiform and athetoid movements of hands and feet	N/A	Y	Y	N/A	N/A	Y	Na2CaEDTA	Y	N
F2-C4	Garg et al 2022	F	SLC30A10	hom c.492delC	p.Gly165Alafs*27	34 (0.3-1.8ug/L)	1.5y	Y	Dystonia	N/A	N	Y	N/A	N/A	Y	Na2CaEDTA, D-penicillamine	Y	N
F2-C5	Garg et al 2022	F	SLC30A10	hom c.492delC	p.Gly165Alafs*27	42 (0.3-1.8ug/L)	1.5y	Y	Dystonia, spasticity, brisk reflexes, tongue dyskinedia	N/A	N	Y	N/A	N/A	Y	Na2CaEDTA, D-penicillamine	Y	N
F4	Garg et al 2022	F	SLC30A10	hom c.641-2A>G	splice defect	16.3 (0.3-1.8ug/L)	8y	Y	Dystonia, spasticity, brisk reflexes	N/A	Y	Y	N/A	N/A	Y	Na2CaEDTA	Y	N
F5	Garg et al 2022	M	SLC30A10	hom c.1006C>T	p.His336Tyr	10 (0.3-1.8ug/L)	1.5y	Y	Dystonia, parkinsonism	N/A	N	Y	N/A	N/A	Y	Na2CaEDTA	lost to FU	N
F6	Garg et al 2022	M	SLC30A10	hom c.1099C>T	p.Arg367*	Urine high	12y	Y	Dystonia, hypomimia, facial dystonia	N/A	Y	Y	N/A	N/A	Y	Na2CaEDTA	Y	N
F7	Garg et al 2022	F	N/A	N/A	N/A	Serum + urine high	1.4y	Y	Dystonia, spasticity, brisk reflexes	N/A	Y	Y	N/A	N/A	Y	Partial exchange	N	N
F10	Garg et al 2022	M	SLC39A14	hom c.304A>G	p.Asn102Asp	110 (0.3-1.8ug/L)	3y	Y	Dystonia, parkinsonism, hyperreflexia	N/A	N	N	N/A	N/A	Y	Na2CaEDTA	lost to FU	N
F11	Garg et al 2022	F	SLC39A14	hom c.176T>A	p.Leu59Gln	260.9 (0.3-1.8ug/L)	0.75y	Y	Dystonia, intermitten opisthotonos	N/A	N	N	N/A	N/A	Y	Na2CaEDTA	N	N
F12	Garg et al 2022	M	SLC39A14	hom del exon 4-9	del exon 4-9	60.5 (0.3-1.8ug/L)	1.9Y	Y	Dystonia	N/A	N	N	N/A	N/A	Y	Na2CaEDTA	Y	N
F14	Garg et al 2022	F	SLC39A14	hom c.322C>T	p.Arg108Trp	28.5 (0.3-1.8ug/L)	11y	Y	Dystonia, brisk reflexes, parkinsonism	N/A	N	N	N/A	N/A	Y	Na2CaEDTA	lost to FU	N
F14-C1	Garg et al 2022	F	SLC39A14	hom c.322C>T	p.Arg108Trp	29.3 (0.3-1.8ug/L)	8y	Y	Dystonia, brisk reflexes	N/A	N	N	N/A	N/A	Y	Na2CaEDTA	lost to FU	N
F15	Garg et al 2022	F	SLC39A14	hom c.1294G>C	p.Ala432Pro	23.5 (0.3-1.8ug/L)	0.67Y	Y	Dystonia, brisk reflexes, parkinsonism	N/A	N	N	N/A	N/A	Y	Na2CaEDTA	lost to FU	N
F16	Garg et al 2022	F	SLC39A14	hom c.1313A>G	p.Tyr438Cys	N/A	1.25	Y	Dystonia, lower limb hyperreflexia	N/A	N	N	N/A	N/A	Y	Na2CaEDTA	Y	N
F17	Garg et al 2022	F	SLC39A14	hom c.181C>T	p.Gln61*	Urine high	0.67	Y	Dystonia, brisk reflexes	N/A	N	N	N/A	N/A	Y	Na2CaEDTA	Y	N
F18	Garg et al 2022	F	N/A	N/A	N/A	20.8 (0.3-1.8ug/L)	2	Y	Dystonia, quadruped gait	N/A	N	N	N/A	N/A	Y	Na2CaEDTA	lost to FU	N
F19	Garg et al 2022	M	N/A	N/A	N/A	38.7 (0.3-1.8ug/L)	9	Y	Dystonia	N/A	Y	N	N/A	N/A	Y	Na2CaEDTA	N/A	N	complication of liver disease
F20	Garg et al 2022	F	N/A	N/A	N/A	72.9 (0.3-1.8ug/L)	4	Y	Dystonia, parkinsonism, spasticity	N/A	Y	N	N/A	N/A	Y	Na2CaEDTA	Y	N
F21	Garg et al 2022	M	N/A	N/A	N/A	Serum + urine high	1.5	Y	Dystonia, central hypotonia, chorea-athetosis	N/A	Y	N	N/A	N/A	Y	Na2CaEDTA	lost to FU	N
1	Alhasan et al 2022	F	SLC39A14	hom c.313G>T	p.Glu105*	780 ug/L (<2.5)	9m	Y	Dystonia, spasticity, regression	N/A	N	N	N/A	N/A	Y	Na2CaEDTA	N	N
2	Alhasan et al 2022	M	SLC39A14	hom c.776_777insAT	p.Glu261Leufs*14	119 ug/L (<2.5)	8m	Y	Dystonia, spasticity, regression	N/A	N	N	N/A	N/A	Y	Na2CaEDTA	Y	N
3	Alhasan et al 2022	F	SLC39A14	hom c.1096G>A	p.Gly366Ser	4900 ug/L (<2.5)	30m	Y	Dystonia, spasticity, regression	N	N	N	N/A	N/A	Y	Na2CaEDTA	Y	N
1	Lee et al 2022	F	SLC39A14	c.367C>T; c.512G>A	p.Gln123*; p.Gly171Glu	229 ug/L (<8.0)	5y	Y	Dystonia	N	N	N	N/A	TIBC normal	Y	Na2CaEDTA	N	N		No response clinically but changes seen on MRI
1	Cherian et al 2022	M	SLC30A10	hom c.134T>C	p.Leu45Pro	119 μgm/L (0.3–1.04 μgm/L)	8m	Y	Dystonia, dysarthria, gait disturbance	Y	N	Y	N/A	N/A	Y	N/A	N/A	N
2	Cherian et al 2022	M	SLC30A10	hom c.134T>C	p.Leu45Pro	Elevated	2y	Y	Dystonia	Y	Y	Y	N/A	N/A	Y	N/A	N/A	N
1	Tabatabaee et al 2023	N/A	SLC39A14	hom c.313G>T	p.Glu105*	Increased	birth	Y	Dystonia, psychomotor retardation	Y	N/A	N/A	N/A	N/A	Y	Na2CaEDTA	Y	N
2	Tabatabaee et al 2023	F	SLC39A14	hom c.382C>T	p.Arg128Trp	Increased	birth	Y	Dystonia, psychomotor retardation	Y	N/A	N/A	N/A	N/A	Y	Na2CaEDTA	Y	N
3	Tabatabaee et al 2023	N/A	SLC30A10	hom c.1006C>T	p.His336Tyr	Increased	1y	Y	Dystonia, gait disturbance	N	N/A	Y	N/A	N/A	Y	Na2CaEDTA	Y	N
4	Tabatabaee et al 2023	M	SLC30A10	hom c.1006C>T	p.His336Tyr	Increased	2y	Y	Dystonia, abnormal posture, gait disturbance	N	N/A	N/A	N/A	N/A	Y	Na2CaEDTA	Y	N
5	Tabatabaee et al 2023	N/A	SLC30A10	hom c.1006C>T	p.His336Tyr	N	18m	Y	Dystonia, gait disturbance	N	N	Y	N/A	N/A	Y	Na2CaEDTA	Y	N
1	Coppola et al 2024	M	SLC30A10	hom c.585del	p.Thr196Profs*17	10.9 (0-2.0μ/L)	7y	Y	mild dystonia	N	N	Y	11 (elevated)	iron deficiency	Y	Trientine, Na2CaEDTA, oral iron	Y	Y
1	Giannini et al 2024	M	SLC30A10	hom c.392T>G	p.Leu131Arg	7 (<3μg/L)	12m	N	none at presentation	Y (IQ87, language delay, autism)	Y	Y	6.63 (4.3–29)	N/A	Y	Na2CaEDTA + oral iron	Y (decrease in serum Mn)	N		presentation with polycythaemia prior to neurological onset
1	Bhanudeep et al 2024	M	SLC39A14	hom c.476T>C	p.Leu159Pro	29.55 ( 7.7–12.1µg/L)	10m	Y	Dystonia, axial hypotonia, regression	N/A	N	N	N/A	N/A	Y	Na2CaEDTA	Y	N
